# Supplementary material for: The Impact of Harsh Parenting on the Development of Obesity in Adulthood: An Examination of Epigenetic/Gene Expression Mediators Among African American Youth
Source: Front Cardiovasc Med. 2021 Nov 5;8:755458. doi: 10.3389/fcvm.2021.755458 (PMC8602565; doi:10.3389/fcvm.2021.755458)
Supplement: Supplementary file 2 [file Table_1.xlsx]

## Sheet: Data_The impact of harsh parent
ChangeBMI	HarshParenting123	MethylationObesity	mRNAObesity	ObesityRiskScore	Males	LogIncome	Exercise	unhealthEat	LogCRP	cg18181703	cg09349128	cg06178669	cg21585138	cg03257930	HRASLS2	SOCS3_T1	PIM3_T2	CISH	KLF4_T1
-13.0243	1.57143	3.2259	38.5274	0.224	1	0	3	3.33333	1.30598	0.310258	0.259044	0.154603	0.701157	0.187887	4.63758	4.92089	6.22848	6.04864	6.70327
1.85948	1.78571	3.72257	35.1566	0.445	1	10.0859	4.5	1.66667	1.53367	0.404066	0.214413	0.233921	0.903943	0.10494	4.89929	4.63613	6.6742	5.18436	5.9829
16.6095	1.38095	3.663	39.8345	0.339	1	10.4913	2.5	2.33333	1.28374	0.375792	0.230275	0.21344	0.834217	0.177775	5.09079	5.12173	7.02866	6.36267	6.49501
14.9149	2.09524	3.37267	42.6025	0.244	0	9.39275	4	4	1.60944	0.323151	0.145923	0.221894	0.869279	0.126085	5.11858	5.80007	8.26703	6.47712	5.87559
-11.2844	1.45238	3.72815	34.34	0.205	1	10.2682	2	4	-0.0268862	0.319994	0.255678	0.233767	0.838339	0.216296	4.87402	4.58215	6.25523	5.58502	5.6216
3.95295	1.40476	3.46051	43.0928	0.267	0	9.99154	3	2.66667	0.552058	0.363168	0.137872	0.237275	0.869696	0.122243	4.15152	5.48423	7.88415	6.17036	6.15919
-5.44171	2	3.55535	36.5361	0.37	1	10.0859	3	2.33333	0.436972	0.362747	0.199165	0.247019	0.818215	0.150527	5.83011	4.80817	6.88297	5.68249	6.72453
-0.567595	1.97619	3.86684	37.7488	0.228	0	9.98049	4.5	3	1.00768	0.375081	0.251735	0.233031	0.86047	0.213104	5.05688	5.02056	7.12871	5.48931	6.29268
13.0823	1.35714	3.29062	37.82	0.272	0	9.86272	1.5	5	1.60944	0.31001	0.149786	0.207544	0.844757	0.133213	5.24623	4.53374	7.3252	6.47917	5.81814
-2.57475	1.47619	3.83779	37.3725	0.319	1	9.59158	1.5	2.33333	0.281186	0.381631	0.22775	0.295596	0.865431	0.14849	4.66134	4.90137	6.51704	5.55542	6.37378
4.55178	1.89286	3.64447	38.3132	0.119	0	6.58064	3.5	3.66667	0.642986	0.384589	0.274284	0.16639	0.780449	0.216524	4.94733	4.95695	6.54103	6.46167	6.14428
4.55541	1.42857	3.59005	38.9066	0.232	0	10.1516	3.5	2.33333	1.60944	0.339928	0.239036	0.207102	0.83325	0.175708	4.94965	5.00284	7.47138	5.93969	5.98902
-1.03274	1.54762	3.8087	35.5024	0.361	0	9.98049	2	2.66667	-0.0604254	0.400273	0.251472	0.230781	0.807814	0.214011	4.94519	4.70243	6.5964	5.73974	5.65781
-5.0848	1.66667	3.68192	40.4072	0.188	0	10.0859	3.5	5	0.810121	0.385729	0.216002	0.251393	0.848513	0.139322	4.51471	5.28484	7.26069	5.61598	6.55679
-2.85117	1.85714	3.53862	38.0709	0.238	0	9.86272	3	3.66667	0.604589	0.342493	0.211701	0.19902	0.812474	0.203624	4.69793	4.89281	6.75694	6.43598	5.64765
1.01582	1.78571	3.91123	39.6999	0.186	1	10.0859	1.5	4	0.588084	0.441396	0.252767	0.188913	0.875322	0.197217	4.72054	4.54232	7.19788	6.2177	6.61257
10.7987	1.92857	3.24209	39.5199	0.079	0	0	3.5	3	0.805549	0.258052	0.163142	0.273053	0.812538	0.114262	5.02566	5.28441	7.13565	6.58563	5.77992
3.28939	1.40476	3.3826	40.1931	0.39	0	8.47658	2.5	3.33333	1.50194	0.295611	0.190689	0.208001	0.837923	0.159074	4.43712	5.23881	7.00452	7.08653	5.2038
3.8024	1.45238	3.81673	39.2737	0.249	1	9.57505	2	5.33333	1.32712	0.420538	0.213164	0.218004	0.918095	0.138562	4.8378	5.24609	7.20747	5.59954	6.42157
-7.62783	1.66667	3.45206	38.2605	0.366	0	9.72919	2	5	0.91172	0.371118	0.265056	0.130544	0.740991	0.218324	5.11286	4.89656	6.57393	6.37515	6.39745
-1.01908	2.2619	3.55707	39.3519	0.243	0	9.62384	1	2.66667	1.60944	0.376627	0.119414	0.273886	0.894506	0.114101	4.4996	4.94414	7.41725	6.31172	5.50243
27.3981	1.80952	3.5994	36.9458	0.475	0	11.3282	1.5	3	1.45963	0.375562	0.198694	0.157975	0.889263	0.178206	4.56109	4.40946	7.08295	5.86283	5.67876
-1.69113	1.59524	3.53144	28.9985	0.276	0	0	2	2	0.313148	0.340889	0.163403	0.257002	0.894171	0.110254	7.79698	5.55449	6.83398	4.85599	5.05177
-1.217	1.59524	3.22414	40.0485	0.34	1	10.779	4.5	3	0.995633	0.323862	0.173366	0.163416	0.797409	0.154017	4.73072	4.87831	7.51873	6.18282	6.17508
20.3103	1.52381	3.44487	41.0931	0.326	0	10.6736	4	3.66667	0.14764	0.331634	0.177163	0.181334	0.865029	0.167274	4.76711	6.0509	7.63634	6.13746	5.48896
8.68992	2.14286	3.32354	45.0238	0.248	0	10.0859	2	6	1.4445	0.315027	0.136709	0.221078	0.878231	0.110726	4.32584	5.83257	8.01556	6.90171	6.0879
13.0783	2	3.37893	39.2847	0.098	0	9.95802	1.5	4	1.60944	0.327753	0.228009	0.164694	0.73922	0.22979	5.00688	5.01073	7.28151	6.49885	5.85816
-7.95955	2.40476	3.72007	40.8251	0.308	0	10.0859	2.5	4	1.60944	0.418213	0.212659	0.232011	0.818624	0.178526	5.07657	5.22129	7.27135	6.51643	6.48006
3.59855	1.57143	3.51304	39.6085	0.331	0	9.98049	2.5	3.66667	0.622939	0.40409	0.194728	0.199421	0.823046	0.135234	6.19179	5.21609	7.70151	6.77409	6.30439
-1.59314	1.80952	3.78695	40.655	0.289	1	10.4223	3	2.66667	0.535227	0.421731	0.277888	0.213252	0.809829	0.170776	4.74122	5.67296	6.95684	6.56964	5.86929
-5.84994	1.42857	4.03106	39.9889	0.169	1	9.98049	1	3.33333	0.766845	0.405502	0.272438	0.279987	0.886785	0.17082	4.95069	4.94359	7.04676	6.53464	6.42013
-0.474089	1.35714	3.94747	40.5285	0.36	0	0	2.5	4	0.132333	0.40124	0.191826	0.37164	0.885518	0.123511	4.87484	5.49057	7.40155	5.64345	6.60354
-2.99646	1.30952	4.00113	40.4319	0.305	0	10.0998	1	3	-0.0491692	0.414973	0.262867	0.290272	0.883085	0.149368	4.62795	4.99442	7.34712	6.29134	6.21104
-7.53746	1.53571	3.989	36.4958	0.188	0	9.4697	3	5	0.0240524	0.442968	0.265484	0.224328	0.828589	0.233128	5.01255	4.78286	6.80434	5.93566	5.73757
4.46319	1.53571	3.62279	36.8771	0.33	0	9.98049	5	2.66667	1.4354	0.3741	0.227045	0.154741	0.87511	0.180401	5.13924	5.32263	7.21341	5.3016	5.74017
-0.886898	1.54762	3.7512	37.6384	0.368	0	10.0859	3.5	2.66667	1.22972	0.372131	0.260598	0.201777	0.855258	0.185836	4.75881	4.94376	7.08548	5.58075	5.96802
-2.81557	2.38095	3.53818	38.7606	0.366	0	10.2256	2.5	1.66667	1.60944	0.388557	0.222182	0.169969	0.80541	0.18297	5.23287	4.9534	7.21901	5.91887	6.52191
15.2723	1.90476	3.30944	41.6644	0.22	0	10.4913	2.5	2.33333	1.60944	0.300491	0.172268	0.22517	0.807848	0.148946	4.53816	5.52541	7.29153	6.58969	5.96372
-6.43697	1.47619	3.6764	37.7962	0.188	0	10.0859	1.5	5	1.0369	0.355517	0.238011	0.24623	0.819536	0.178906	5.8721	5.40563	7.24692	6.36154	5.75612
-2.27089	1.66667	3.5876	37.1062	0.331	1	0	2.5	2.33333	1.50124	0.357945	0.218743	0.175004	0.877183	0.164927	5.11397	4.76443	6.75629	5.65134	6.49501
0.251743	1.33333	3.62772	38.7488	0.367	1	10.4913	2	2.33333	1.60944	0.373783	0.246069	0.189119	0.78127	0.223621	5.50977	5.50137	7.08367	6.2815	6.0176
8.49387	1.69048	3.35072	40.6817	0.35	0	0	5	3.33333	1.57958	0.316706	0.193064	0.243808	0.781366	0.140418	4.38271	5.09578	7.57668	6.22233	5.82876
-4.03175	1.40476	3.90755	37.1463	0.232	0	10.0859	5	3.33333	0.266454	0.435958	0.249917	0.187666	0.83433	0.245902	4.85181	4.65653	6.87658	6.27682	5.615
2.93368	1.14286	3.59482	38.195	0.189	1	10.2682	3.5	3	0.0753561	0.372	0.243926	0.159627	0.843235	0.178624	5.03164	5.08549	6.66295	6.18099	6.19972
-0.580693	2	3.49013	39.6032	0.141	0	10.0859	2	1.66667	0.418968	0.358429	0.221093	0.156534	0.807509	0.201498	4.70574	5.03865	6.71971	6.43423	6.31473
-9.05366	1.39286	3.6619	37.3981	0.352	0	9.86272	3.5	2.66667	0.135681	0.35295	0.285804	0.157431	0.801237	0.233526	4.56055	4.98189	6.61227	5.79942	5.86603
2.92114	1.57143	3.72537	38.3109	0.327	1	0	4.5	2.33333	1.00277	0.347036	0.260166	0.202601	0.838641	0.214242	4.85711	4.81947	7.17302	6.00765	6.01241
-4.98817	1.71429	3.6897	38.2446	0.32	0	10.2682	3.5	4	0.0695708	0.378736	0.205633	0.245669	0.867609	0.147201	4.75249	5.04383	6.91326	6.19578	5.72193
5.99551	1.85714	3.58007	43.1486	0.405	0	9.57505	2.5	2.66667	1.60944	0.336245	0.167266	0.282464	0.898317	0.105741	4.75185	6.32193	8.09659	6.25771	5.6499
16.245	1.28571	3.60299	37.0188	0.346	0	10.1812	3.5	2.66667	1.37408	0.33482	0.276153	0.17078	0.782872	0.236871	4.86197	5.06409	6.80972	6.08763	5.40995
-5.89311	1.59524	3.99297	40.6487	0.189	1	10.2682	3	2	0.463173	0.402502	0.202506	0.364027	0.918135	0.109316	5.16203	5.2218	7.70912	6.0982	6.45726
1.07063	1.59524	3.6695	39.3763	0.432	0	10.0859	1.5	2	1.0834	0.391145	0.194108	0.210255	0.876232	0.163012	4.841	4.84837	7.25878	6.51191	5.91006
-6.94879	1.40476	4.07954	40.7275	0.271	0	10.0859	2.5	2	1.45532	0.353339	0.229925	0.357819	0.893493	0.205195	4.84915	5.209	7.32711	6.26391	6.4129
-6.01825	1.28571	3.55437	38.6505	0.208	0	10.2682	2	4	0.244971	0.333678	0.238437	0.176981	0.825542	0.202549	4.80148	5.40765	6.75173	6.3831	5.58427
-2.62658	1	3.92894	34.5596	0.158	0	10.2682	3	1.66667	0.257287	0.403968	0.266729	0.220249	0.839461	0.234065	5.28843	4.80212	6.5388	6.04664	5.18067
2.68729	1.92857	3.4787	36.8147	0.298	0	10.3482	3	3.33333	0.37788	0.337995	0.233781	0.173399	0.801402	0.192774	5.12897	4.86261	6.84708	5.38681	6.43979
-6.21394	1.47619	3.85524	36.4744	0.302	1	9.86272	5	4.33333	0.672904	0.40666	0.239868	0.216381	0.875327	0.189384	4.90834	4.65531	6.54037	5.76572	6.18413
-6.89791	1.52381	3.88955	39.4167	0.269	0	10.172	1	3	0.619511	0.450581	0.193839	0.285915	0.871648	0.14279	5.23091	5.25311	7.05034	6.20513	6.43068
5.25986	1.38095	3.56515	39.4431	0.215	0	9.72919	3.5	3	0.808034	0.341836	0.193088	0.254196	0.825299	0.168157	4.98318	5.04856	7.37773	6.19261	6.08583
5.99102	1.35714	3.76541	37.2188	0.22	1	9.86272	2	1.33333	0.909218	0.381459	0.212258	0.257	0.87487	0.157119	4.48052	4.63984	6.84742	5.43769	6.16499
-2.79144	1.95238	3.84642	38.2361	0.256	0	9.86272	3	2.66667	0.127615	0.402189	0.296708	0.186809	0.817206	0.220298	4.91774	5.03711	6.63506	6.61699	5.74662
-9.17312	1.64286	3.7221	38.2982	0.226	0	10.4223	5	5.33333	0.0385359	0.359679	0.219716	0.247813	0.892014	0.141829	4.89098	5.25094	6.93399	5.89642	5.9587
-13.2633	1.84615	3.98677	36.2403	0.269	1	9.57505	4	2.66667	0.0556277	0.428006	0.229953	0.27765	0.890418	0.167355	4.85996	4.4816	6.52309	5.39534	6.58005
-7.34086	1.61905	3.54652	38.0907	0.079	0	10.4505	3	5	0.00571563	0.361342	0.272384	0.132936	0.799416	0.207181	5.10859	5.15025	6.41206	6.26916	6.32249
3.12454	1.52381	3.73771	39.0086	0.32	1	10.4223	1	5	0.653645	0.375886	0.265565	0.1877	0.832411	0.207294	5.18203	5.23301	7.25957	6.79036	5.40337
9.87272	2.11905	3.52075	38.8706	0.208	1	10.779	2	2	1.6444	0.339854	0.210548	0.161875	0.8783	0.169796	4.62246	4.97466	7.11664	6.57545	5.39099
4.76162	1.90476	3.87396	40.7322	0.307	0	10.8743	3	5	1.10847	0.372795	0.23278	0.267162	0.880447	0.183794	5.11925	5.8782	7.24919	6.21133	6.14666
1.53965	1.83333	3.70055	34.8938	0.241	1	10.2682	4	2	0.496787	0.342087	0.228144	0.278529	0.872648	0.128867	4.95534	4.30738	6.50299	5.54704	6.04482
13.9624	1.69048	3.3192	42.5036	0.384	0	9.16962	3	2.33333	1.60944	0.266976	0.131039	0.306395	0.855503	0.0996863	5.013	5.6212	7.41684	6.89626	6.33052
8.65312	1.69048	3.68584	43.7124	0.43	0	0	2	5	0.569152	0.388856	0.178829	0.252888	0.890429	0.13192	4.67772	6.59213	7.7278	6.29492	5.9191
3.00249	1.66667	3.66787	39.6809	0.433	0	9.98049	4	3.33333	1.60944	0.34408	0.190949	0.269454	0.915263	0.114188	4.33134	4.83864	7.65806	5.37434	6.30074
-3.49168	1.97619	3.65613	37.4746	0.3	0	10.2682	3.5	3.33333	0.290617	0.386391	0.252391	0.170684	0.811394	0.207202	4.78128	4.57153	6.63506	6.12279	6.18917
-2.23128	1.57143	3.79366	39.7258	0.364	0	10.779	3	2.33333	0.727365	0.382723	0.234621	0.279064	0.86933	0.131094	5.25297	5.54514	7.56452	6.04109	5.96515
-1.38875	1.35714	3.68907	42.2325	0.28	0	8.65887	1	4	0.253802	0.382635	0.166814	0.272118	0.883925	0.139041	4.39373	5.48389	7.27362	5.89665	6.85583
-9.61937	1.33333	3.68005	39.3747	0.404	0	10.9334	3	2.33333	0.396338	0.343399	0.288413	0.232818	0.713981	0.261413	4.53106	5.17041	7.00487	6.18151	5.86164
4.66056	1.66667	3.50562	38.8486	0.228	0	10.0025	4	3.66667	0.0470172	0.390934	0.237222	0.156703	0.762754	0.205196	4.54769	5.19452	7.34162	5.86443	5.57142
4.86358	1.61905	3.77259	40.3718	0.441	0	10.4643	3	2.33333	0.567187	0.396786	0.210619	0.245298	0.884603	0.14899	4.63214	5.61942	7.47344	5.92532	5.79986
3.58789	2.28571	3.50438	39.9372	0.241143	0	9.86272	2.5	2	0.710924	0.360892	0.238194	0.172581	0.789429	0.191093	4.93451	5.35377	7.21302	6.31144	6.02488
2.65935	2.11905	3.54243	37.7174	0.173	0	0	1.5	4	0.319672	0.388071	0.221813	0.148772	0.847865	0.164695	4.39426	4.95591	6.90306	5.95581	5.43819
-0.20826	1.30952	3.83	39.9441	0.275	0	9.57505	2.5	2	0.979226	0.413489	0.22066	0.240222	0.864706	0.17592	4.58271	5.15084	7.35225	6.13539	5.91627
10.0951	1.64286	3.41219	43.1501	0.308	0	10.4505	1.5	3.33333	0.939712	0.305991	0.156844	0.209299	0.895007	0.138956	4.38742	5.82965	7.78966	6.04687	6.29628
-3.98388	1.38095	3.63308	39.249	0.257	1	9.98049	5	4.33333	0.128974	0.431424	0.240654	0.168299	0.856873	0.11929	4.48278	4.78719	7.25918	6.21879	5.84209
-1.12047	1.63492	3.91235	38.3577	0.359	0	10.0859	4	2	0.589787	0.43462	0.237713	0.26605	0.867443	0.150349	5.00132	4.72867	7.08333	5.72907	6.6391
2.46387	1.64286	3.50992	40.0981	0.208	0	9.39275	2.5	4.33333	1.28135	0.334311	0.216074	0.217994	0.795202	0.191381	4.92015	5.37659	7.39126	6.21744	5.98391
-5.67722	1.64286	3.6258	38.0587	0.279	1	10.0859	2.5	2.66667	1.60944	0.373231	0.158262	0.252789	0.9181	0.110517	5.17187	4.89444	6.83164	5.82897	6.64619
7.26307	1.7619	3.48912	37.6051	0.29	1	10.2682	4.5	3.33333	1.25296	0.379661	0.220881	0.205458	0.762222	0.176339	4.68159	5.17102	6.94322	6.35865	5.01127
4.96686	1.40476	3.55379	40.1498	0.283	0	10.8743	5	2.33333	1.60944	0.348873	0.211435	0.211152	0.86853	0.136903	4.79063	5.28929	7.23215	6.23732	6.10675
-11.0386	1.2381	4.14549	36.7032	0.217	0	10.5558	3	2	0.419718	0.38918	0.277862	0.350143	0.811844	0.243716	4.88649	4.5152	6.79641	5.67668	6.24981
1.38275	1.19048	3.83488	40.4357	0.257	0	9.86272	3	2.66667	1.25122	0.438993	0.240926	0.24596	0.820684	0.170879	4.17576	5.44054	7.24429	5.88002	5.82876
0.0623121	1.52381	3.70884	36.8684	0.276	0	0	2	5	0.0695708	0.370859	0.241421	0.217975	0.853512	0.170654	4.47988	4.87177	6.93536	5.52114	5.5858
-13.7229	1.57143	3.7642	37.893	0.178	1	10.0859	3.5	2.33333	0.0983637	0.360692	0.283065	0.245146	0.770608	0.222591	5.12173	4.71328	7.09435	5.83458	6.426
-7.4416	1.80952	3.80047	44.0876	0.151	0	9.95118	2	4	1.53193	0.413073	0.152071	0.316121	0.924274	0.0946964	4.95727	6.07818	8.05004	6.09844	6.77441
3.92706	2.42857	3.56129	36.2612	0.292	0	0	1	3.66667	0.329056	0.380546	0.254894	0.219669	0.757192	0.168342	5.48372	4.68154	7.11309	6.30921	5.51049
-2.9137	1.35714	4.13618	37.3105	0.545	0	0	4	2.33333	0.925769	0.45729	0.293953	0.279223	0.852069	0.185555	6.23788	5.28656	7.22313	6.13257	6.25089
4.78406	2.14286	3.66597	41.2056	0.416	0	10.6165	3	4	1.00491	0.38688	0.23241	0.186222	0.857049	0.170422	5.00697	6.01166	7.45571	6.822	5.32039
18.1364	1.61905	3.67194	38.9031	0.272	0	0	3	2	0.524695	0.399247	0.188559	0.216965	0.894584	0.136614	5.04318	4.64563	7.02407	6.4029	6.42215
-12.1537	1.83333	3.73074	37.9403	0.329	1	9.92334	5	2	0.382412	0.420543	0.22274	0.21132	0.867447	0.143318	4.99389	4.67159	7.70064	6.40573	5.18608
3.19245	1.33333	3.83259	38.798	0.239	1	10.5558	1.5	2.33333	1.3792	0.392207	0.219926	0.271312	0.879228	0.153621	4.81113	4.92264	6.9807	6.0363	6.27052
3.08453	1.88095	4.03507	40.8867	0.226	0	10.3482	4.5	3	1.01235	0.411022	0.275841	0.318795	0.871741	0.140133	5.10459	5.27544	7.56282	6.50269	6.20698
1.7935	1.45238	3.34199	36.3008	0.329	0	0	4	3	1.60944	0.307996	0.18047	0.204389	0.822327	0.155812	4.91631	4.62944	6.98836	5.6943	5.75461
-0.381308	2.45238	3.60715	36.3683	0.236	0	9.79818	1	5	0.660147	0.387832	0.246355	0.210467	0.825684	0.133235	5.1641	4.63822	6.69123	6.3689	5.6499
3.62736	1.47619	3.60233	39.2129	0.207	0	10.779	1	4.66667	1.00491	0.362406	0.215994	0.200081	0.858972	0.16371	5.04738	5.23473	7.48207	6.17749	5.75956
6.01704	1.85714	3.20434	36.5748	0.334	0	0	2.5	1.33333	1.60944	0.305827	0.154904	0.180395	0.834507	0.126538	5.17151	5.19329	7.08295	5.68024	5.50243
-10.0795	1.59524	3.87792	37.6016	0.344	1	10.4223	4.5	4.33333	0.244163	0.462411	0.20665	0.281273	0.873986	0.114637	4.43374	4.87273	6.60076	5.36075	6.40029
1.03086	1.69048	3.72047	39.3109	0.216	1	0	1.5	2.33333	1.02158	0.384092	0.200411	0.266484	0.85524	0.154009	5.07725	5.05678	7.1627	6.25798	6.25523
20.0779	1.97619	3.24489	41.0521	0.358	0	8.61631	2	2.33333	1.60944	0.303649	0.169969	0.160537	0.845322	0.142968	4.80667	5.13606	7.94305	6.06736	6.18626
1.09236	1.78571	3.58747	38.6432	0.169	0	9.95802	1	3.33333	1.46282	0.322011	0.22944	0.170526	0.866701	0.205057	5.18177	5.18377	7.15245	6.49109	5.67608
7.2259	1.92857	3.7062	36.1921	0.312	1	10.8743	1.5	1.66667	1.08867	0.416616	0.23141	0.156091	0.835515	0.213468	4.87095	4.4381	6.76449	6.08816	5.67628
-4.50357	1.2619	3.66677	37.5247	0.142	0	10.2682	3.5	2	0.444304	0.361821	0.210556	0.246928	0.860567	0.153513	4.69524	5.50455	7.13056	5.20708	5.6154
-6.38665	1.2619	3.71256	38.8281	0.272	0	0	3	2.33333	0.861703	0.380713	0.224124	0.206818	0.875839	0.168788	5.00275	5.35673	6.99111	6.07263	5.99633
-5.96752	1.5	3.95858	38.0477	0.256	1	10.4223	5	2.66667	0.291866	0.443186	0.235717	0.273537	0.871102	0.155746	4.68074	4.66301	6.72358	5.54087	6.77713
5.96139	1.28571	3.84885	38.093	0.293	0	10.8743	3	3	0.60811	0.425719	0.220603	0.221766	0.912729	0.143607	5.02048	4.49555	7.27962	6.3732	5.91863
2.88622	1.78571	3.62933	38.8869	0.197	0	0	3.5	3	0.641519	0.404728	0.195136	0.187792	0.857887	0.169122	4.533	4.97808	6.74718	5.8243	6.42691
21.8942	1.38095	3.58978	39.7068	0.159	0	10.0859	3.5	1.33333	1.60944	0.295025	0.215697	0.24982	0.873255	0.161094	4.67182	5.3161	7.57715	6.03089	5.60108
-4.3112	1.52381	3.79184	33.5235	0.302	0	10.1441	3	2.33333	0.104259	0.413751	0.203219	0.254549	0.874674	0.149729	5.03154	4.44017	6.71875	4.89893	5.73545
-7.92021	1.95238	3.67296	38.9933	0.25	0	0	4	5	0.151691	0.331021	0.208359	0.247626	0.878168	0.171308	4.98362	5.09353	6.97198	6.30439	6.11037
-3.03506	1.57143	3.73749	38.8218	0.22	0	11.1844	3	2.66667	1.45449	0.366825	0.203142	0.250763	0.844008	0.204007	5.12405	5.27304	7.43869	6.11973	5.70348
11.6268	2	3.65706	38.663	0.279	0	0	2	5	0.669295	0.348112	0.266827	0.170843	0.868775	0.173975	4.71429	5.05559	6.9925	6.45144	5.54627
-3.45482	1.5	4.07821	36.852	0.297	1	9.72919	5	3	0.374236	0.45785	0.259518	0.23788	0.851749	0.232107	5.01654	4.5025	6.69707	6.36296	5.88002
-2.36349	1.64286	3.74564	39.3892	0.078	1	9.92334	5	4	0.95123	0.384983	0.243262	0.196354	0.875515	0.172704	4.71419	5.11275	6.93844	6.19126	6.16636
2.77134	1.52381	4.09899	38.8308	0.348	1	10.6736	4	1.66667	1.60375	0.428319	0.259534	0.29848	0.879479	0.183681	5.10093	5.06641	7.03219	6.11867	6.29905
-5.53951	1.95238	4.2168	35.0495	0.169	0	10.0859	3	4.33333	1.10186	0.430906	0.279454	0.304583	0.895079	0.19838	4.69386	4.28036	6.49472	5.7331	5.71042
18.8548	1.52381	3.2549	36.6757	0.316	0	11.1154	3	2	0.460728	0.290225	0.207367	0.148355	0.80015	0.181355	4.7504	4.62846	6.95856	5.72149	5.77972
1.87623	1.96429	3.58963	37.6164	0.207	1	10.4223	5	4.33333	0.896465	0.408207	0.2316	0.203779	0.789809	0.161419	4.76761	4.64957	6.99498	6.15632	5.77493
-11.1075	1.67857	3.81071	37.0282	0.221	0	9.16962	3.5	2.33333	0.152807	0.376976	0.253347	0.209647	0.85939	0.205998	4.94701	4.31437	6.72685	6.31887	6.10103
-8.34048	1.59524	3.92006	38.0507	0.145	0	10.2682	2	3	0.2378	0.401806	0.275243	0.265124	0.832584	0.185276	4.82672	4.69629	6.95684	5.87279	6.32615
1.50754	1.57143	3.75359	35.8115	0.24	1	10.0859	2	3.33333	0.376657	0.388848	0.20211	0.243898	0.859254	0.182683	5.73481	4.71537	6.44582	6.29657	6.18282
-6.84092	1.42857	3.90237	39.84	0.293	0	9.86272	1	3.66667	0.46532	0.406686	0.205266	0.309515	0.901568	0.12815	4.89842	4.64943	7.22276	6.64965	6.29657
-8.10052	1.69048	3.74982	38.7677	0.228	0	9.39275	2	2.66667	0.104259	0.342961	0.277309	0.175195	0.866852	0.212594	5.20927	5.26928	7.64313	5.93992	5.7408
4.36096	1.7619	3.62753	42.1359	0.337	0	10.6736	1	4.33333	1.33412	0.368794	0.231727	0.217671	0.863156	0.132417	4.3991	5.18128	7.45903	6.55623	6.27052
-0.0364207	1.21429	3.65557	40.707	0.188	0	10.6736	1.5	1.66667	0.737822	0.353348	0.190535	0.226308	0.925317	0.132279	5.60445	5.2504	7.11309	7.26831	6.32615
-6.08481	1.2619	3.98186	38.0461	0.257	1	10.2682	4.5	3.33333	0.183724	0.432114	0.218003	0.270397	0.903404	0.167013	4.64824	5.1449	6.56513	5.65518	6.30611
-4.16862	1.52381	3.49387	39.4131	0.248	1	10.7235	1	5.33333	0.400361	0.316097	0.203974	0.21577	0.84999	0.161103	4.87191	4.62948	6.94358	6.55956	6.44582
-7.23973	1.5	3.79038	38.1664	0.291	1	0	1	3.33333	0.341826	0.388976	0.202591	0.26426	0.874145	0.165221	4.82457	5.39163	6.76844	5.61362	6.13409
0.132293	1.78571	3.23574	40.1567	0.422	0	0	1.5	3.66667	0.436868	0.294027	0.202853	0.200251	0.760023	0.160716	4.80047	5.39486	7.07517	7.06229	5.34651
20.4192	1.83333	3.5255	42.2839	0.319	0	0	1	4	1.60944	0.348078	0.163796	0.250958	0.873178	0.12674	4.61851	5.48336	7.06586	6.85653	6.35469
-6.00235	1.66667	3.61358	41.1435	0.26	0	0	1.5	3	1.60944	0.383458	0.162017	0.242178	0.896176	0.122964	4.75338	5.30906	7.46763	6.14012	6.40831
7.26735	1.85714	3.63169	42.7698	0.321	0	8.88198	2	4.33333	1.60944	0.375024	0.191288	0.23972	0.852318	0.157492	4.79463	5.87348	7.54191	6.28617	6.47797
-11.9967	1.45238	3.90986	38.2072	0.247	0	9.75736	1	3.33333	0.331609	0.382307	0.280013	0.255939	0.85182	0.184848	4.58479	4.98481	6.39774	6.02048	6.28534
-12.1512	1.90476	3.73523	37.7836	0.412	1	10.0859	5	2	0.305194	0.426613	0.261243	0.174067	0.818673	0.187019	4.76255	4.68399	6.44825	6.03579	6.48632
-8.40218	1.61905	3.77876	36.9455	0.126	1	9.86272	4	2.33333	0.575363	0.404924	0.216743	0.219755	0.890673	0.157286	4.73649	4.58022	6.51373	5.86116	6.25414
1.32396	1.30952	3.86556	37.5852	0.196	0	9.86272	2.5	3.66667	1.29349	0.412262	0.218745	0.28648	0.867697	0.147594	4.91297	4.1059	7.09471	5.75418	6.75076
7.80105	1.66667	3.82951	39.0885	0.216	1	10.779	1	4	1.60944	0.439292	0.219101	0.231266	0.866708	0.158388	5.10959	5.02622	6.96165	6.21482	6.45116
1.13276	1.57143	3.91676	38.2599	0.365	1	0	1	2.33333	-0.0473977	0.430913	0.25322	0.259592	0.846477	0.168177	4.52626	4.9646	6.64996	5.72991	6.31172
-1.39633	2.28571	3.79656	40.0022	0.367	0	9.57505	1	2.66667	0.923665	0.373441	0.223492	0.29027	0.837254	0.173824	4.98062	5.25148	7.1152	6.24267	6.37236
1.84148	1.90476	4.0343	38.4392	0.266	1	0	1.5	1.66667	1.60944	0.486608	0.271608	0.200946	0.887867	0.17012	5.40305	4.88713	6.71488	6.41958	6.60107
-9.9117	1.80952	3.49247	34.5389	0.345	0	10.3482	3	2	0.700101	0.350426	0.250248	0.156118	0.789701	0.199742	4.69148	4.46387	6.49706	5.24431	5.7557
-3.54866	1.57143	3.75511	41.1221	0.11	1	10.2682	2.5	3.33333	0.108101	0.379	0.213318	0.238244	0.904821	0.14217	4.47559	5.1829	6.87892	6.51643	6.45841
-15.6794	1.39286	3.52877	39.9438	0.24	1	0	1	3.66667	0.206647	0.335706	0.222753	0.204478	0.866054	0.135392	4.83231	4.93345	6.6428	6.47885	6.7491
-8.14002	1.90476	3.30504	38.9507	0.208	1	10.2682	1	2.66667	1.07153	0.333795	0.185809	0.164388	0.828409	0.14012	5.01255	4.82858	6.87211	6.33546	6.45174
-1.75808	1.61905	3.76958	36.3831	0.078	1	10.779	5	3	1.41091	0.36745	0.258971	0.207029	0.874217	0.177123	5.25793	4.66961	6.43423	5.95484	6.3908
-1.5827	1.54762	3.726	39.319	0.189	1	0	4	3.66667	0.142166	0.381291	0.241884	0.231662	0.810722	0.19744	4.99585	4.98095	7.29001	6.41003	5.97434
9.02441	1.67532	3.5869	39.3006	0.161	0	0	3.5	3	1.60944	0.374535	0.211054	0.171727	0.853842	0.182294	4.79654	4.88422	6.88331	6.76947	5.90984
2.5742	1.57143	3.37413	41.5318	0.218	0	9.86272	2	2	1.58587	0.336276	0.19839	0.178235	0.828468	0.145698	4.69816	5.81254	7.37391	6.40573	5.87186
-3.28335	1.54762	3.46947	38.8813	0.277	1	10.0859	2.5	2.66667	1.1073	0.324313	0.212086	0.200472	0.843686	0.154178	4.98762	5.16014	7.14986	6.51191	5.60638
5.84989	1.2619	3.40955	38.6448	0.199	0	10.0859	1	2	1.53774	0.282629	0.227649	0.177996	0.866219	0.150284	4.83452	4.86434	6.71298	6.64157	5.93805
-5.60397	1.71429	3.70165	35.7393	0.129	1	10.3264	3	2	0.317729	0.390029	0.18339	0.259266	0.889185	0.128957	5.7442	4.81439	7.00695	6.59485	5.19769
6.19159	1.85714	3.58328	40.3819	0.257	0	0	3	6	1.05471	0.3757	0.207844	0.212464	0.875291	0.12034	5.02501	4.86846	6.52191	6.55653	7.26907
4.54609	1.40476	3.49006	38.4092	0.289	0	9.57505	1	2.33333	1.60944	0.32087	0.205894	0.210608	0.856895	0.150762	4.73123	4.70555	6.75369	6.61542	5.86116
10.6991	1.42857	3.57411	39.8857	0.39	0	10.2682	1.5	2.66667	1.60944	0.335084	0.220178	0.22182	0.829258	0.180712	4.53903	5.3244	7.41644	6.1109	5.63013
-7.06663	1.30952	4.07985	37.0821	0.389	1	9.57505	3	2.33333	0.217042	0.418554	0.275083	0.287474	0.870263	0.188551	4.55183	4.70628	6.47443	5.586	6.32615
2.62062	1.83333	3.57317	38.127	0.239	0	0	4	4	0.814986	0.391901	0.236934	0.186621	0.813085	0.158044	5.52521	5.20998	6.83601	6.24924	6.29351
-9.49368	1.40476	3.82615	38.9857	0.28	1	10.3482	2	2.33333	-0.0703109	0.414737	0.208021	0.264223	0.877088	0.149004	5.16481	5.40815	7.13056	6.20837	5.91055
7.54369	1.59524	3.49064	37.5186	0.385	0	9.79818	1	2.66667	1.60944	0.308547	0.24041	0.20736	0.801186	0.187818	5.5333	5.12649	6.95856	6.15892	6.04864
4.5005	1.2381	3.81576	34.9299	0.249	0	9.98049	3	2.66667	1.37401	0.368345	0.257818	0.212171	0.875828	0.193716	6.31749	4.71788	7.02261	6.08349	5.95847
6.04651	1.67857	3.56507	41.2245	0.37	0	9.86272	4.5	2.66667	1.60944	0.338524	0.240521	0.283286	0.712432	0.207772	4.31986	5.15932	7.26455	6.80434	5.70389
10.9992	1.42857	3.42662	29.7528	0.217	0	9.72919	2	2	1.60944	0.34294	0.164154	0.165242	0.901695	0.139281	4.60291	4.69277	4.86176	5.66911	4.25568
-9.74708	1.40476	3.78542	40.3627	0.282	1	9.92334	2.5	3	1.14152	0.382266	0.251201	0.215807	0.820969	0.222466	4.57153	4.74316	6.76154	6.92983	6.31833
2.99492	1.60714	3.36324	36.3301	0.293	0	0	1	5	0.118775	0.33056	0.202324	0.198947	0.780043	0.169748	5.20393	5.10405	6.52647	6.15265	5.5858
-6.09307	1.47619	3.76801	37.4596	0.331	0	9.72919	3	4	0.344256	0.416913	0.259076	0.217323	0.781355	0.209337	5.20055	4.64181	6.81236	6.38597	6.09022
4.07592	1.38095	3.57094	39.0907	0.167	1	9.95802	2.5	4	0.995461	0.380716	0.26014	0.175815	0.749673	0.219127	4.74456	5.0772	6.83568	6.65851	5.71854
2.70889	1.33333	3.89174	37.8173	0.218	0	10.045	2	2.66667	1.54367	0.36791	0.281391	0.221104	0.878804	0.196662	5.15342	4.91059	6.99005	6.3467	5.81475
-12.7357	1.54762	4.08435	34.4552	0.322	0	10.0859	2	3	0.0931916	0.440996	0.270816	0.261211	0.866564	0.202588	4.82432	4.87628	6.70679	5.57067	4.8982
6.76693	1.95238	3.18283	38.1367	0.288	0	9.16962	4	5.33333	1.60944	0.292298	0.208561	0.138836	0.7603	0.19142	4.83522	4.72614	7.07266	6.33408	5.77069
-6.32352	1.5	3.34266	38.5065	0.361	1	0	2	2.66667	0.0382587	0.333548	0.192542	0.17939	0.830651	0.135201	4.69789	4.96747	6.23193	5.95269	6.79903
-1.09052	1.59524	3.7514	41.7022	0.403	0	9.16962	3.5	1.66667	1.60944	0.367774	0.226348	0.238856	0.851611	0.19111	4.60697	5.91269	7.61619	5.99809	5.93113
-0.471717	1.30952	3.42961	36.6651	0.339	0	10.0656	1	3	0.786769	0.31052	0.21478	0.175256	0.859879	0.154368	5.04346	4.70058	6.72259	5.98266	5.97018
-7.46095	1.5	3.83786	35.8465	0.29	1	10.0859	3	3.33333	0.348931	0.435781	0.236419	0.185135	0.867032	0.19456	6.39716	5.03902	6.75595	5.86694	6.65851
6.61414	2.19048	3.36084	39.0468	0.308	0	9.98049	1.5	3	0.425234	0.310231	0.180484	0.23825	0.806784	0.144672	4.84902	4.63166	7.77954	7.2789	4.68233
9.02817	1.40476	3.60211	40.7836	0.248	0	9.86272	2	3.33333	1.91081	0.360514	0.181991	0.24178	0.878171	0.138601	4.28346	5.18721	7.08584	6.53338	5.86883
3.31547	1.80952	3.74641	38.4033	0.094	0	0	1	2	0.574465	0.355616	0.286316	0.161417	0.883522	0.186332	3.95039	4.88478	6.63445	6.5051	5.12772
1.61739	1.40476	3.69524	39.3743	0.178	0	9.16962	2	2.66667	1.23797	0.413506	0.244111	0.154817	0.861785	0.173401	4.57219	4.90545	6.73043	6.47917	6.14428
-1.72787	1.35714	3.74227	38.7624	0.35	0	9.92334	2	4.33333	1.37216	0.309479	0.242853	0.185091	0.900081	0.233631	4.95085	4.98104	6.72784	5.90795	6.7152
-7.9512	1.7619	3.57201	36.4106	0.407	1	9.72919	3	2.66667	0.636551	0.38463	0.202009	0.168094	0.839416	0.191859	5.10675	4.74275	6.60386	5.94983	6.0156
-1.16656	1.21429	3.82544	39.1241	0.229	0	0	2	4	-0.000560157	0.388089	0.183857	0.273871	0.907489	0.159415	5.10223	5.02122	6.99958	6.39453	6.24896
-5.46309	1.38095	3.60388	37.5675	0.22	1	10.2682	4	2.33333	0.276555	0.363217	0.19733	0.192238	0.886367	0.162788	5.34942	4.73524	6.62005	6.36095	6.41693
-6.4168	1.45238	4.07259	37.325	0.216	0	10.2682	3	2.33333	1.60944	0.418493	0.270797	0.283882	0.877007	0.186117	5.08468	4.55003	6.88297	6.01487	6.29932
-5.33283	1.42857	3.60884	38.1124	0.217	0	10.2682	3	2.66667	1.71659	0.3287	0.230941	0.214552	0.843632	0.186593	4.63231	4.76937	6.87925	5.65052	6.38939
-3.09196	1.25	3.48257	39.7786	0.196	1	0	2.5	3	1.38252	0.383761	0.194393	0.166476	0.844619	0.152034	5.09954	5.04729	6.72912	5.92199	7.29042
-4.70042	1.33333	3.53778	40.1156	0.092	0	9.86272	3	4	1.90502	0.346443	0.210457	0.201923	0.838202	0.171865	4.72766	5.05177	6.92254	6.53432	6.27682
-1.82905	1.47619	3.44373	36.0527	0.266	0	9.10242	5	5.33333	0.550475	0.352967	0.22557	0.142099	0.832756	0.168475	5.09152	4.52743	7.17743	6.47827	4.93474
-1.22793	1.59524	3.7994	38.295	0.285	1	10.4223	2	3.33333	0.278589	0.426994	0.200495	0.250905	0.87441	0.146895	4.96591	5.01519	6.46583	5.93635	6.69606
-7.23973	1.14286	3.66608	40.5279	0.352	1	10.6165	3	2.33333	2.05343	0.350432	0.210325	0.212792	0.909716	0.149775	4.83262	5.5103	7.22167	5.92053	6.44407
4.19408	1.88095	3.79736	40.1456	0.307	0	10.0859	2.5	6	1.60944	0.411669	0.203171	0.216883	0.888072	0.178883	5.41877	5.15236	6.68875	6.76512	6.88534
-1.62198	1.21429	3.67457	39.7186	0.216	0	0	2	1.66667	0.870021	0.427457	0.232172	0.208282	0.829311	0.140061	4.98087	5.32548	6.396	6.03285	7.08584
1.90684	1.40476	3.85179	37.8604	0.201	1	10.9187	2	2	0.728381	0.453095	0.258172	0.23103	0.802292	0.181304	4.96526	4.68748	6.85921	6.39252	5.95629
-9.77654	1.35714	3.76785	37.8309	0.339	0	10.0859	1.5	4.33333	1.17746	0.360222	0.280861	0.211456	0.827279	0.204108	4.96931	4.88258	6.74262	5.90322	6.35634
-7.77761	1.11905	3.76852	39.7769	0.267	0	0	3	3.66667	0.937919	0.371695	0.239462	0.245423	0.858441	0.16924	5.48423	6.20538	7.39562	6.20347	5.56821
10.2241	1.47619	3.64355	39.6956	0.277	1	10.6736	2	3.33333	1.81377	0.384445	0.219492	0.135046	0.863806	0.218986	4.81108	5.2248	6.89384	6.27932	6.26091
3.63388	1.5	3.51272	36.4858	0.236	0	11.1844	3	5	1.60944	0.353424	0.222368	0.202729	0.828754	0.149084	4.72898	4.53431	6.91292	6.20752	5.31714
-4.21901	1.53571	3.71815	38.5732	0.302	0	9.75736	3	2.66667	0.588815	0.39749	0.240521	0.224436	0.789755	0.206874	5.42349	4.86878	7.03688	6.14718	6.65727
-3.85416	1.57143	3.62264	40.9548	0.28	0	0	1.5	4.33333	1.60944	0.38817	0.227101	0.204798	0.837327	0.153926	4.77085	5.20927	6.61509	6.52252	6.90136
-3.85435	1.54762	3.6107	37.6775	0.257143	1	0	2	3.33333	0.147671	0.364377	0.23781	0.211459	0.800867	0.190839	5.07107	4.57685	6.39192	6.32193	6.61912
-2.17393	1.42857	3.50515	39.5276	0.366	0	0	3	2	1.60944	0.34013	0.218059	0.18057	0.849922	0.163893	4.6987	5.03211	6.74329	6.35356	6.33354
-5.6725	1.40476	3.55798	39.9827	0.319	0	0	1	5	1.60944	0.321427	0.212838	0.220514	0.84374	0.180473	4.69615	5.34028	7.16931	6.2569	5.92102
-9.54878	1.61905	3.78819	38.1676	0.236	1	10.2682	2	2.33333	0.226463	0.355741	0.204348	0.342973	0.869738	0.121296	5.04926	4.89778	6.84208	6.04279	6.35041
-0.563095	1.64286	3.71743	41.3824	0.270857	0	9.57505	1	1.66667	1.60944	0.359484	0.271514	0.175278	0.823719	0.228719	4.26499	5.09705	6.56571	7.41126	5.88215
-7.01595	1.69048	3.81663	35.8124	0.201	1	10.3482	2	2.33333	0.238248	0.388465	0.257915	0.231783	0.819181	0.210972	5.1442	4.40373	6.64188	5.86835	6.13643
-9.24531	1.71429	3.64454	38.5168	0.409	1	0	5	5.33333	0.067367	0.413197	0.204492	0.222559	0.857054	0.12497	4.89548	4.80846	6.58283	6.0461	6.71649
4.67738	1.38095	3.92653	40.6362	0.303	1	10.779	3	3	1.60944	0.462827	0.205663	0.234788	0.918935	0.141051	5.20646	5.50029	7.74132	6.23085	6.05212
-5.00352	1.14286	4.04863	37.9237	0.248	0	9.16962	1.5	4	1.3875	0.401617	0.295418	0.225887	0.860111	0.241281	5.54362	5.07792	7.0562	6.60606	5.7653
8.6534	1.42857	3.72645	39.4818	0.216	0	0	3	5	0.797037	0.325043	0.259005	0.234569	0.828222	0.216388	5.11186	5.25711	7.117	6.25226	6.22637
3.6389	1.33333	3.77206	37.6194	0.236	1	0	1	2	1.26352	0.399073	0.21868	0.278065	0.827793	0.162419	5.82943	4.86441	6.9364	6.62405	6.21428
-8.35106	1.45238	4.04279	37.623	0.232	0	11.1154	2	3.33333	0.574641	0.383796	0.265211	0.344614	0.854453	0.173319	4.57769	4.66734	6.58437	6.07112	6.06634
10.46	1.42857	3.44643	39.4168	0.256	1	9.57505	3	3.66667	1.60944	0.351356	0.203421	0.154292	0.878219	0.135929	4.70247	4.68667	6.96689	6.40347	6.35386
-13.07	1.52381	3.70821	38.9539	0.338	0	0	1.5	2	0.213484	0.365614	0.22837	0.194597	0.886206	0.179317	4.90972	5.1098	6.88398	6.24729	6.14559
-5.84401	1.30952	3.8013	39.7746	0.109	0	9.91151	3.5	4	0.688623	0.378519	0.216126	0.222716	0.901995	0.181296	4.59617	5.23762	7.38647	6.02365	5.83571
4.87367	1.7619	3.54123	37.6084	0.245	0	10.0859	1	3.66667	1.86418	0.361298	0.208483	0.192444	0.886402	0.121988	5.52169	4.94225	7.26491	6.29105	5.82767
-3.57314	1.64286	3.91161	40.2031	0.225	0	10.7032	4	1.33333	0.78716	0.40032	0.259732	0.270918	0.840064	0.184773	4.55583	5.25711	6.89038	6.53701	5.97286
-6.30112	1.71429	3.77692	38.9684	0.333	0	9.57505	2.5	3	1.60944	0.332921	0.208172	0.280691	0.922164	0.144514	5.40663	5.18709	7.07052	6.26688	6.36633
-1.48168	1.92857	3.72891	37.3927	0.247	0	10.0859	3	3.33333	0.0579179	0.418771	0.211614	0.234797	0.85569	0.143582	5.55187	5.08319	6.89278	6.30948	5.96277
5.11672	1.39286	3.50052	40.272	0.25	0	9.67036	3	3.33333	0.758768	0.254683	0.20126	0.226617	0.902173	0.165528	4.98677	5.75656	7.50439	5.91269	5.9491
-8.84603	1.78571	3.39166	38.6874	0.267	1	0	3	3	0.20692	0.365521	0.182054	0.156525	0.829473	0.162259	5.16481	4.80212	6.80207	6.14506	6.75924
26.1154	1.66667	3.70265	42.6581	0.365	0	10.6736	1	3.33333	1.60944	0.36253	0.212603	0.241455	0.867076	0.16766	4.28922	5.49339	7.58644	6.2666	6.27184
-9.30432	1.80952	4.17193	39.0525	0.229	1	10.779	1	4.33333	0.412216	0.448192	0.23631	0.340677	0.92464	0.136147	4.73561	5.26998	6.8816	6.1367	5.97359
10.649	1.40476	3.25579	42.5807	0.299	0	10.0859	2	1.33333	1.60944	0.285091	0.192132	0.173791	0.826571	0.150311	5.08835	5.96467	7.6101	7.0517	5.75224
-1.08261	1.16667	3.62885	37.89	0.227	1	9.86272	1	4.33333	-0.0253999	0.381616	0.267297	0.195705	0.794351	0.175457	4.64479	4.87306	6.39801	6.25441	6.0643
-4.03779	2.09524	3.4167	38.4675	0.311	0	9.86272	4	3.66667	0.544967	0.349927	0.164712	0.230687	0.827497	0.135526	5.05938	5.07813	7.46274	5.85534	5.8969
5.63365	1.59524	3.28038	42.9676	0.398	0	10.634	5	5	1.60944	0.308657	0.165497	0.19119	0.789773	0.185076	4.56047	5.52668	7.89774	6.87453	5.74531
4.2529	1.92857	3.49795	40.3657	0.239	0	0	3	2	1.1652	0.31783	0.200138	0.229615	0.863332	0.138061	5.59043	5.49658	7.39166	7.11052	5.7745
0.175167	1.88095	3.6264	38.907	0.342	1	10.0859	2	5	0.440263	0.369059	0.215212	0.181113	0.892218	0.155597	5.00706	5.4048	7.49829	5.83033	5.72714
1.9422	1.28571	3.8744	36.7912	0.321	1	9.86272	3.5	3	0.872862	0.416597	0.24222	0.205123	0.897671	0.17559	5.07477	4.93087	6.61851	5.84505	6.07593
-2.16977	1.32143	3.71223	39.7917	0.362	0	0	3	2.33333	0.142652	0.343856	0.227059	0.219689	0.90569	0.159822	5.13233	5.15378	7.24053	6.44151	6.19237
11.027	1.25	3.45379	39.6288	0.24	0	10.2682	1.5	2	1.15385	0.273666	0.199066	0.26545	0.8298	0.158914	4.58499	5.08458	7.32949	6.33602	5.64928
-2.99203	1.38095	3.8189	37.0883	0.169	0	10.2682	3	3.66667	0.915322	0.406165	0.253139	0.206229	0.863838	0.180077	4.92696	4.81292	6.8562	6.18017	5.62181
-3.70733	1.54762	3.59715	38.4994	0.344	0	9.16962	3	1.66667	0.685133	0.371655	0.22814	0.143187	0.872301	0.183291	4.79276	4.95269	6.75466	6.67483	5.6603
11.2104	1.69048	3.5257	40.5268	0.438	0	9.93503	1.5	3.33333	1.60944	0.358087	0.221748	0.213392	0.815969	0.153654	4.78993	5.30289	7.38368	6.3638	6.00296
-6.01747	1.5	3.84925	36.0978	0.307	1	10.1702	3	2.33333	0.249061	0.411343	0.256132	0.251134	0.872242	0.133776	5.53478	4.71095	6.58156	6.10623	6.18494
-6.84173	1.52381	3.86951	37.2161	0.412	0	9.91151	3.5	3	1.60944	0.398164	0.223856	0.29975	0.890358	0.122625	5.11781	4.92067	7.33413	5.53163	5.93946
-6.33477	1.78571	3.65144	39.5125	0.272	1	9.09167	5	4	0.728416	0.412813	0.165082	0.2572	0.881156	0.109467	5.0395	4.79636	7.07622	5.98168	6.94151
0.538934	2.33333	3.76099	39.1826	0.151	1	9.39275	3	2.33333	0.83261	0.393774	0.261839	0.227811	0.798045	0.199028	5.15012	5.04738	6.9034	6.17457	6.61605
25.5736	2.57143	3.48689	40.9511	0.397	1	10.0859	3.5	3.66667	1.43898	0.338555	0.178361	0.221015	0.868484	0.13703	4.60394	5.35516	7.47386	6.5116	5.73887
-6.79333	1.42857	3.85931	37.4325	0.221	1	10.4913	2.5	4	0.524674	0.424533	0.203184	0.256543	0.903752	0.141644	4.95285	4.68738	7.42628	5.75806	5.79738
0.145509	1.54762	3.53609	34.014	0.523	1	10.0859	5	3.33333	1.60944	0.349959	0.23582	0.135137	0.858648	0.18848	4.69386	4.12102	6.52098	5.57848	5.48038
0.358062	1.25	3.97903	37.044	0.232	0	9.86272	4.5	4	1.81203	0.418557	0.266539	0.232351	0.857589	0.214482	5.00502	4.70486	6.92606	6.44349	5.45262
-5.81972	1.7381	3.47143	35.3563	0.306	1	9.39275	3	2.66667	0.390536	0.351509	0.217993	0.16962	0.809794	0.186797	4.66315	3.31402	6.52069	6.49765	6.00893
-5.29191	1.97619	3.76904	37.7295	0.312	1	10.5658	3	3.66667	1.07079	0.453356	0.23628	0.162664	0.876508	0.155709	4.84368	4.75259	6.55346	5.91365	6.48875
0.88264	1.28571	3.51202	42.5714	0.137	0	10.3635	2.5	4.66667	1.06813	0.277021	0.218723	0.21948	0.87379	0.166996	5.18881	5.85396	7.42382	6.85314	6.34357
-8.38146	1.16667	3.69017	36.3331	0.201	0	10.5045	2	3.33333	0.0431897	0.385266	0.217076	0.221075	0.854506	0.167163	4.94724	4.72179	6.6329	5.40897	6.35013
16.0158	1.39286	2.97419	39.5496	0.283	0	0	2	3	1.60944	0.291782	0.14747	0.170062	0.773973	0.103808	4.41547	4.99398	7.40558	6.01978	5.77091
-2.54103	1.61905	3.73206	36.2779	0.139	1	10.0859	5	2	0.279079	0.376381	0.239133	0.239998	0.84461	0.165908	4.81698	4.62991	6.64436	5.67401	6.00765
5.39181	1.16667	3.60344	39.5416	0.392	0	10.5558	1.5	2.33333	0.929745	0.369063	0.211482	0.190118	0.873683	0.157376	4.78724	5.33498	7.09645	6.21104	5.91558
-4.60658	1.42857	3.56313	37.6913	0.382	1	0	1.5	3.33333	1.17642	0.342856	0.218608	0.194462	0.880011	0.145627	5.22141	4.98309	7.19752	5.95533	5.93113
-11.7117	1.59524	3.67854	39.7645	0.298	0	10.3327	2	1.66667	0.761049	0.359475	0.159129	0.300783	0.877064	0.142822	4.50839	5.3881	7.24278	6.45202	5.30774
-0.51607	1.38095	3.51587	38.8475	0.292	0	10.2682	4	1.33333	0.485111	0.358411	0.208026	0.196117	0.867602	0.127777	4.41984	4.99433	7.21828	5.89104	5.73996
-2.97969	2.04762	3.67626	37.3937	0.227	0	10.1346	3	3	0.545714	0.365727	0.233819	0.21033	0.805269	0.222983	5.25338	4.76993	6.93608	6.27427	5.96995
-6.30823	1.45238	3.69168	40.7456	0.441	0	10.0859	3.5	3	0.233626	0.378419	0.252831	0.202519	0.812383	0.199688	4.6066	4.85001	7.19419	6.87725	6.05793
-0.279244	2.02381	3.68394	38.9923	0.308	0	10.0859	3	2.33333	0.540881	0.340909	0.212563	0.207644	0.872205	0.208652	4.78604	5.05197	6.58909	6.45144	6.1897
-2.97511	1.85714	3.40261	38.8557	0.339	0	10.0859	3.5	5	0.77777	0.344151	0.225075	0.186343	0.803673	0.142062	4.79851	5.02359	6.97783	6.29381	5.93113
-3.43959	1.64286	3.58543	35.7826	0.201	1	9.39275	3.5	2	0.438544	0.34089	0.192676	0.211603	0.874118	0.173428	5.76808	4.59604	6.9565	6.22448	5.88238
4.35133	1.78571	3.63611	40.0684	0.338	0	10.0859	2	1.66667	1.60944	0.38392	0.237462	0.219115	0.797215	0.180341	4.73769	5.27247	7.27398	6.12384	6.10157
0.574	1.88095	3.55336	38.7868	0.298	0	8.88198	1	4.33333	0.325608	0.378997	0.241663	0.142147	0.828443	0.185431	4.36479	4.87306	6.91255	6.25494	5.71763
-4.99497	1.54762	3.78421	39.0051	0.45	1	10.7485	4	3	0.48792	0.420882	0.235625	0.194785	0.881105	0.159711	4.97116	4.92903	6.8606	6.24	6.44407
-8.91721	1.5	3.66279	39.1643	0.327	1	9.72919	3	3	0.00909452	0.378751	0.258135	0.190266	0.779228	0.225017	5.35796	5.4139	6.97891	6.50749	6.03982
6.47713	1.5	3.48772	42.2456	0.274	0	10.4913	1	4	1.60944	0.331271	0.182802	0.252357	0.858805	0.118628	4.76358	5.32609	7.63933	6.9527	5.96828
-2.4803	1.5	3.68549	38.7615	0.345	1	10.1812	3	3	0.358974	0.38866	0.258601	0.184709	0.82068	0.190095	4.69357	4.77672	6.69253	6.12975	6.47531
-7.80464	1.52381	3.84711	39.7839	0.315	1	10.0859	2	3.33333	0.28939	0.417214	0.237178	0.197316	0.870364	0.201484	4.45536	5.00301	6.6279	6.16687	6.54952
-3.09222	1.28571	3.47363	37.9663	0.296	0	0	1	3.33333	1.60944	0.33773	0.132281	0.239433	0.922055	0.105317	4.72275	4.32756	7.22878	5.91221	6.23732
-6.44826	1.92857	3.31258	37.4848	0.4	0	0	1.5	4	1.22589	0.29314	0.225171	0.103715	0.816924	0.217339	5.05187	4.99179	6.80972	6.28534	5.70743
-5.54365	1.54762	3.5699	39.3112	0.205	1	10.2682	2.5	2.66667	0.498815	0.396723	0.177426	0.202012	0.87706	0.131728	4.63401	5.07034	7.1627	5.51651	6.54004
-3.36916	1.16667	3.74275	35.8271	0.189	1	9.57505	3	2.33333	0.210254	0.431037	0.266883	0.160752	0.782863	0.22984	5.51539	4.71503	6.73928	5.42933	6.54533
-2.86559	1.38095	3.62641	39.4264	0.229	0	0	3	2.66667	0.809386	0.37075	0.231674	0.192053	0.832163	0.186563	4.57035	4.86985	7.31124	6.22874	5.87371
7.78201	1.92857	3.68153	40.5534	0.271	0	9.48805	2	3.66667	1.60944	0.32686	0.188692	0.270163	0.900247	0.154805	5.25229	5.61961	6.9527	6.40745	6.54922
-3.3029	1.45238	3.74516	41.3523	0.315	1	10.4223	2.5	3.33333	0.370023	0.404437	0.196563	0.204603	0.898225	0.168755	4.40895	5.46645	6.81902	6.44208	6.35754
5.97836	1.38095	3.62617	36.8455	0.306	1	10.5558	5	2.66667	0.250507	0.426144	0.220941	0.173813	0.871463	0.120726	4.7408	4.30301	6.69833	5.90133	6.26091
9.58313	1.40476	3.56239	38.0391	0.28	1	0	3	2.33333	0.285934	0.374249	0.219307	0.181152	0.849725	0.156762	5.13006	4.79607	6.545	6.18124	6.62729
2.44049	2.21429	3.52524	41.4158	0.275	0	10.3482	2	2.33333	1.60944	0.350197	0.181781	0.263107	0.815587	0.151947	5.10534	5.98877	7.16967	6.94568	5.70913
1.28541	1.45238	3.70489	40.9128	0.254	0	0	3	3.33333	1.03193	0.382215	0.226022	0.237212	0.847157	0.159841	4.50868	5.60657	6.96619	6.12486	6.26747
-7.99256	1.64286	3.80625	36.8787	0.292	1	9.68837	3	1.66667	0.832318	0.404697	0.282794	0.202371	0.76788	0.245384	4.94772	4.95309	6.55895	5.97018	5.90487
1.23702	1.45238	3.65853	36.7937	0.326	0	10.3185	1	2.33333	1.5403	0.335919	0.24342	0.169864	0.876186	0.203877	5.6156	4.92818	6.55679	6.09382	6.43366
2.10422	1.66667	3.91017	38.875	0.307	1	10.1812	2.5	2	0.38638	0.43017	0.285701	0.143199	0.889799	0.206216	4.98832	4.66792	6.67892	6.26525	6.81372
-4.96725	1.61905	3.31149	40.8368	0.316	1	10.2682	5	3.66667	0.217319	0.297779	0.197636	0.211834	0.781384	0.167112	3.90379	5.18079	7.15499	5.89851	6.0879
-0.498315	1.30952	3.56229	41.2632	0.188	0	0	1.5	3	1.6868	0.352449	0.168647	0.275908	0.900153	0.0839882	4.78862	4.99603	7.71444	6.10623	6.60354
16.7205	1.85714	3.7247	38.9649	0.103	0	10.4223	3.5	5	1.43024	0.351331	0.199339	0.305323	0.854596	0.151761	4.82876	5.42181	7.44276	5.56686	5.87979
12.8062	1.69048	3.74241	38.6369	0.184	0	0	2	3	1.16831	0.407691	0.259621	0.170379	0.804477	0.229038	4.56194	5.0322	6.74718	6.13539	5.96563
-8.66382	1.61905	3.69891	39.2941	0.279	1	9.86272	3	5	0.321332	0.383762	0.206239	0.216253	0.88269	0.160512	4.63258	4.93992	6.76415	5.66335	6.91223
-5.39801	1.40476	3.56742	41.9442	0.178	0	0	2.5	4	0.728026	0.394201	0.146126	0.249785	0.900549	0.0930501	4.44378	5.57067	7.53286	6.02536	6.287
-6.61747	1.52381	3.73769	37.9571	0.207	0	9.63959	3	5	1.60944	0.371959	0.195716	0.267178	0.874955	0.159035	5.04796	4.69784	6.87892	6.47591	5.97384
2.70359	1.59524	3.42991	41.6139	0.298	0	10.3933	1.5	3	1.60944	0.35947	0.144406	0.215532	0.866078	0.129468	5.34089	5.25627	7.17665	6.88093	6.83398
-7.88141	1.38095	3.73086	38.6445	0.28	1	9.75736	3.5	3	0.341065	0.40772	0.203348	0.207379	0.9088	0.138186	5.01528	4.98257	6.77713	6.29905	6.27876
-11.9355	1.67857	3.62693	38.0334	0.447	1	0	2	4	0.548581	0.356117	0.238949	0.222654	0.856961	0.138785	4.80425	4.85311	6.91085	6.66006	5.39696
3.34683	1.52381	3.52956	34.4596	0.211	0	9.92334	1.5	1.66667	0.587644	0.316801	0.22571	0.186038	0.886334	0.149895	5.00734	5.0543	6.62343	5.73227	4.82716
13.3541	1.42857	3.6099	39.7725	0.228	0	9.57505	4	2	1.60944	0.405202	0.237524	0.123057	0.806891	0.232275	4.8168	4.99807	7.15385	6.26688	6.28427
-2.36486	2.07143	3.54924	37.7243	0.367	1	10.779	5	3.66667	1.68306	0.349676	0.206947	0.219062	0.85711	0.141823	4.60651	4.80348	6.97198	5.88403	5.80917
-4.53298	1.57143	3.63634	37.3428	0.22	0	11.1844	1	2.33333	1.60944	0.359682	0.209727	0.195971	0.862824	0.189966	4.85015	4.723	6.94253	6.55531	5.30071
20.7167	1.2381	3.69619	38.3264	0.371	0	9.86272	1	2.66667	1.60944	0.390284	0.198602	0.228276	0.903513	0.127421	5.16541	5.52649	6.95616	5.81407	6.03188
-12.0269	1.46429	4.08353	39.6419	0.268	0	10.309	1	3.66667	-0.0348523	0.401296	0.258274	0.319259	0.8711	0.191834	4.78946	5.01401	6.67767	6.48184	6.43687
-9.22037	2.3663	3.66817	38.2527	0.134	0	9.86272	1	2.66667	-0.0020982	0.381711	0.259426	0.200167	0.813884	0.178898	4.83407	4.82395	6.45496	6.26943	6.41206
1.3422	1.33333	3.50348	38.062	0.291	0	9.86272	1.5	3	0.499759	0.37834	0.237454	0.213339	0.763879	0.158727	4.47955	4.81346	6.84614	5.94184	5.90913
-6.82709	1.45238	3.56476	39.6052	0.304	0	9.72919	2	5	0.503354	0.283084	0.235011	0.231701	0.828852	0.203734	4.47905	4.7165	6.75727	6.04864	6.75924
-0.347918	1.7381	3.74924	39.2236	0.118	0	10.4223	4	3	1.60944	0.376677	0.252855	0.215971	0.819728	0.209388	5.0631	5.30318	6.45726	6.57758	6.33688
7.58047	1.66667	3.40705	39.9461	0.256	0	10.779	2	2.66667	0.215705	0.34846	0.214138	0.162903	0.815583	0.162444	4.59446	5.04692	6.63071	6.58694	6.30295
-4.36992	2.04762	3.79096	32.0608	0.165	1	10.2682	3	1.66667	0.297176	0.43234	0.245158	0.199713	0.814784	0.203482	3.77267	4.76299	5.64847	4.99772	4.39389
3.90346	1.7619	3.50395	37.0025	0.377	0	10.0859	1	2.66667	0.37102	0.379147	0.258463	0.19777	0.742734	0.173862	5.19503	4.61014	6.48542	6.20183	6.39887
-3.53555	1.71429	3.49495	38.9001	0.305	1	9.57505	2	4	0.947686	0.345277	0.233124	0.173876	0.827601	0.167596	4.77452	5.1087	6.89312	6.14481	6.07793
-6.28915	1.92857	3.83062	36.6597	0.375	1	0	3	3	0.123321	0.411524	0.282559	0.189522	0.859891	0.171816	4.61394	4.79404	6.8664	5.47878	5.80456
1.28538	1.7381	3.58829	37.4492	0.219	1	0	1	2.66667	0.659812	0.397722	0.228666	0.185275	0.832222	0.150258	4.97944	5.11442	6.58005	5.95366	6.05592
-0.527274	1.28571	3.82968	37.8903	0.292	1	9.39275	1.5	2	0.0286846	0.419484	0.247525	0.179917	0.848872	0.219043	4.86806	5.08697	6.48784	6.11947	6.11894
22.1844	1.66667	3.43174	40.1791	0.264	0	9.57505	1.5	4	1.33755	0.346309	0.176079	0.236873	0.802663	0.153944	4.85625	5.34602	6.74845	6.66717	6.18413
-3.80808	1.2381	3.83953	36.5885	0.299	0	9.86272	2	2.33333	0.363896	0.411321	0.215742	0.22935	0.926781	0.136574	5.35004	4.24388	7.25996	6.08455	6.05592
-4.57933	1.78571	3.45833	38.7392	0.196	0	8.7389	1	1.33333	0.12068	0.362603	0.168105	0.209353	0.844839	0.144266	5.63429	5.27771	6.80434	6.22287	6.69896
-3.07231	1.64286	3.90689	40.1062	0.178	0	0	3	5.33333	1.60944	0.403634	0.211497	0.277109	0.860914	0.20029	4.94701	5.82267	6.89523	6.44674	5.83547
-9.35535	1.57143	3.53475	38.8547	0.351	1	10.779	2	4.66667	0.327212	0.328345	0.210994	0.231374	0.844874	0.151789	4.70752	4.47775	7.07656	6.45056	6.13001
-1.6533	2	3.75399	40.0307	0.242	0	9.75736	2	3	1.60944	0.387828	0.199802	0.220595	0.889677	0.179092	5.13628	5.13809	6.60047	6.52098	6.89209
-4.95786	1.2619	3.92606	37.7218	0.272	0	9.57505	1	3.66667	0.431445	0.413845	0.234865	0.255776	0.925683	0.13286	4.91305	4.5401	6.81441	5.6337	6.78577
4.7218	1.66667	4.15029	37.9912	0.405	1	10.4913	4	3	1.2284	0.458881	0.275193	0.236279	0.884238	0.220554	4.75472	4.9555	6.76285	5.86883	6.16313
-4.65627	1.54762	3.29043	35.5861	0.284	1	0	1	3	-0.0222701	0.339141	0.230402	0.129073	0.7494	0.1972	5.16767	4.6952	6.25604	5.78986	6.21962
-11.4404	1.75	3.6349	38.3127	0.248	0	9.39275	1	2.66667	0.735164	0.355689	0.223804	0.161676	0.883802	0.192481	5.43355	4.70658	6.82636	6.45467	6.6023
-1.38875	1.33333	3.57716	41.3412	0.423	0	10.9613	2.5	2	0.108937	0.358872	0.259988	0.202291	0.785026	0.182402	4.45032	5.14015	7.15098	6.78015	6.04965
-10.4609	1.92857	3.94523	39.9442	0.109	0	9.86272	1.5	5	1.60944	0.382718	0.224925	0.281491	0.919626	0.163855	4.67323	5.17187	7.19492	5.88917	6.38939
1.3491	1.19048	3.5828	41.0422	0.216	0	9.86272	3	1.33333	0.39825	0.395664	0.25978	0.120885	0.84691	0.16816	4.69774	5.12995	7.73319	5.99389	6.36182
-3.45939	1.2381	3.71704	39.9799	0.196	0	10.4913	2	2.66667	0.250507	0.375894	0.167577	0.287783	0.890916	0.136349	5.07075	4.87333	7.15866	6.68906	6.33966
-6.81294	1.40476	3.69162	37.5763	0.307	0	9.98049	5	2.33333	1.60944	0.351204	0.279262	0.147812	0.856753	0.21078	4.80331	4.89548	6.48784	6.28995	5.91818
19.3604	1.66667	3.6318	41.1478	0.324	0	0	2	2.66667	1.60944	0.372665	0.210097	0.234453	0.797702	0.200982	4.79654	5.71124	7.16308	6.72389	5.77224
-3.40202	1.21429	4.02932	39.7724	0.277	1	10.2682	1	1	1.60944	0.408948	0.279805	0.259584	0.838868	0.227456	4.58628	5.02239	6.75076	6.39801	6.30129
-0.475718	1.30952	3.6511	36.3632	0.185	0	10.4223	3	2	0.425234	0.383932	0.235614	0.17586	0.833382	0.196763	5.48508	4.7977	6.65408	6.29932	5.91558
-5.94499	1.40476	3.75082	38.547	0.204	0	10.0859	2	2	0.248693	0.364453	0.230938	0.251051	0.866265	0.162703	4.81771	5.47589	6.94151	5.70096	5.97286
3.10505	1.7619	3.55492	37.759	0.458	0	9.03611	3	2.66667	1.03451	0.342832	0.240535	0.166517	0.834415	0.193159	5.82789	5.1389	7.045	6.85686	5.66661
-5.54604	1.69048	3.72735	38.0418	0.215	1	9.98049	3	2	0.50071	0.372057	0.208973	0.280049	0.851818	0.150779	5.59486	5.13594	6.62568	5.86953	6.9846
10.3205	1.5	3.64815	40.076	0.28	1	11.0021	3	2.66667	0.190971	0.377112	0.201661	0.226917	0.865045	0.153342	4.73338	5.0511	6.94605	6.38826	6.38597
10.7031	1.33333	3.75884	40.9868	0.32	1	0	1	1.66667	1.34516	0.421261	0.211912	0.202755	0.936098	0.107391	4.9262	4.92187	7.24089	6.68395	6.57289
-4.75759	1.83333	3.42321	42.3337	0.311	0	0	2	2.33333	0.528348	0.310785	0.113726	0.304401	0.877978	0.104717	4.68413	5.82965	8.07072	6.18099	5.7696
-5.04702	1.54762	3.55875	39.1412	0.279	1	9.57505	2	2.66667	0.464936	0.421774	0.164332	0.179193	0.869145	0.144931	4.76569	4.83813	7.03961	5.98828	6.47028
-0.646406	1.69048	3.51416	40.5381	0.333	0	10.2682	2	2.33333	1.60944	0.301805	0.183419	0.308281	0.803783	0.159795	4.51157	4.82622	7.42013	6.29134	6.24294
-9.00497	1.64286	3.93894	38.0017	0.292	0	10.0346	2	5.66667	0.552751	0.437785	0.234534	0.188446	0.908687	0.200016	4.32822	4.78793	6.89626	6.02268	5.62219
-10.6152	1.19048	3.67537	35.802	0.224	0	0	1	2.66667	0.0131886	0.38319	0.216726	0.219117	0.852827	0.165823	4.78478	4.25631	6.2785	6.0156	6.13539
16.3503	1.42857	3.28544	40.6296	0.381	0	9.72919	2	3	0.776894	0.276026	0.142453	0.230547	0.889492	0.104199	4.9137	5.71763	7.42426	6.27766	5.80895
-6.05086	1.52381	3.46678	36.6275	0.243	1	0	2	5	0.186831	0.396545	0.194583	0.169574	0.814428	0.158262	5.47416	4.73519	6.87141	6.29657	5.88473
2.22272	2.83333	3.52829	37.6395	0.197	1	10.1812	2.5	5.33333	1.60944	0.337069	0.227471	0.148328	0.858891	0.192387	5.11264	4.77384	6.58096	6.0716	6.50599
-6.60512	1.59524	3.54031	38.4901	0.233	1	10.4223	4.5	2	1.11924	0.362587	0.237876	0.182178	0.807435	0.18008	4.86911	4.89414	6.66943	6.45782	6.09279
-1.1028	1.7619	3.96996	39.5125	0.228	1	9.72919	1.5	3	0.020759	0.392629	0.23992	0.253464	0.910861	0.188108	5.06631	5.02388	6.87624	6.30267	6.61976
-2.0201	1.52381	3.63927	38.853	0.261	1	0	3	3	1.04502	0.386875	0.194006	0.227602	0.879559	0.131594	4.61239	4.6997	6.83769	6.11298	6.3885
-2.13367	1.45238	3.35316	40.6988	0.491	0	10.0859	2.5	2.66667	0.794983	0.329951	0.23117	0.151238	0.787383	0.176838	4.9383	5.36296	7.23789	6.65851	6.02836
-11.0923	1.47619	3.85854	38.5566	0.379	1	10.0859	3	3.66667	0.665318	0.428145	0.236541	0.224314	0.852723	0.187546	5.71742	5.41893	6.94992	6.19261	6.43423
-5.72004	1.30952	3.84161	38.2631	0.236	1	9.57505	3	2.66667	1.19021	0.431959	0.256735	0.17666	0.846287	0.209161	5.06261	5.32792	6.89523	6.52864	5.44238
-1.5219	1.97619	3.47901	41.6393	0.149	0	10.6736	1	2	0.628105	0.314586	0.196485	0.245482	0.856741	0.12621	4.54309	5.15012	7.2473	6.50749	6.45782
3.1641	1.42857	3.66727	41.2758	0.277	0	9.39275	1	3.33333	1.75509	0.342673	0.214385	0.248215	0.871464	0.156896	4.50369	5.29693	6.99536	6.59271	6.2566
1.79646	2.42857	3.5656	38.9185	0.366	0	0	1.5	3	1.37215	0.281299	0.175021	0.314223	0.91015	0.102107	5.15943	4.93352	6.71298	6.27738	6.69483
-1.13442	2.25238	3.6798	38.0082	0.44	1	10.3482	5	2.33333	0.726023	0.374425	0.264796	0.210707	0.784141	0.205831	5.01874	5.0543	6.34697	6.20401	6.41753
6.80052	1.5	3.62605	37.2735	0.331	0	10.4223	2.5	3.33333	1.60944	0.331575	0.163585	0.281149	0.895377	0.14134	4.53274	5.0092	6.84309	5.02808	6.28911
6.5845	1.66667	3.78631	41.8595	0.261	0	10.6736	2.5	3	1.60944	0.370309	0.22011	0.286259	0.871413	0.145065	4.36574	5.59874	7.34203	6.37378	5.98095
-3.15743	1.35714	3.84745	39.5741	0.216	1	10.2682	2	3	0.648549	0.436116	0.257708	0.189032	0.818894	0.221978	5.16636	4.72544	6.80735	6.69674	6.72389
3.78781	1.66667	3.73184	37.572	0.185	1	10.1812	3	4.33333	1.13283	0.390059	0.239336	0.187351	0.893337	0.155835	4.88208	4.64436	6.88633	6.79103	5.34634
12.1712	1.45238	3.40566	41.1298	0.331	0	0	1	2.66667	-0.0459727	0.30269	0.217635	0.195106	0.832076	0.155323	5.08192	5.6172	7.39204	7.14403	5.49357
-4.15388	1.92857	3.84423	36.6762	0.322	1	9.86272	5	5	0.451593	0.422696	0.246095	0.23287	0.857171	0.163283	5.64184	5.16888	7.19788	5.52504	6.08816
30.3688	1.54762	3.55312	42.5525	0.419	0	0	1	4	1.60944	0.341904	0.171735	0.259914	0.876812	0.126194	4.58559	5.19806	7.41684	7.07902	6.16793
-7.116	1.35714	3.70875	34.9201	0.248	1	0	2.5	4	1.70015	0.346861	0.221248	0.292853	0.797709	0.195706	6.74489	4.72373	6.94785	6.0363	6.49706
5.93882	1.61905	3.86536	38.2027	0.292571	0	10.5176	1.5	2.33333	1.11904	0.346446	0.216786	0.29516	0.921615	0.152675	5.12672	5.50619	7.01043	6.1579	5.55357
6.80751	1.40476	3.32819	37.9506	0.406	0	10.4223	1.5	4	1.62309	0.29284	0.164205	0.207459	0.864392	0.135198	4.55595	4.72699	6.94045	6.8077	5.05609
5.57917	1.47619	3.72025	42.5716	0.183	1	10.5558	2.5	3	0.51337	0.38713	0.194388	0.246829	0.919537	0.112238	4.6116	5.36139	7.57586	6.38769	6.57245
-3.42799	1.5	3.80343	38.6258	0.16	1	10.5558	2.5	2.66667	0.11231	0.41742	0.258312	0.154535	0.880543	0.190904	5.01864	4.60829	6.7997	6.17508	6.74845
16.5019	2.21429	3.48125	39.8184	0.186	0	0	1	1.66667	1.56901	0.367881	0.200807	0.222089	0.818663	0.131187	4.93869	4.89986	6.82931	6.4908	6.6279
